# Supplementary material for: YAP Activation in Promoting Negative Durotaxis and Acral Melanoma Progression
Source: Cells. 2022 Nov 9;11(22):3543. doi: 10.3390/cells11223543 (PMC9688430; doi:10.3390/cells11223543)
Supplement: Supplementary file 1 [file cells-11-03543-s001.zip]

Archive with 4 entries (4 files):
- Supplemental materials 20221106.pdf
- Video S1 random migration.avi
- Video S2 negative durotaxis.avi
- Video S3 collective durotaxis.avi
